# Supplementary material for: circGNB1 Facilitates Triple-Negative Breast Cancer Progression by Regulating miR-141-5p-IGF1R Axis
Source: Front Genet. 2020 Mar 5;11:193. doi: 10.3389/fgene.2020.00193 (PMC7066119; doi:10.3389/fgene.2020.00193)
Supplement: TABLE S2 — The sequences of qRT-PCR primers used in this study. [file Data_Sheet_1.xls]

## Sheet: up_BCT_vs_BN
	P-value and FDR		Fold change and Regulation		Annotations
probeID	P-value	FDR	FC (abs)	Regulation	circRNA	Alias	GeneSymbol
ASCRP3000071	0.0446549	0.941612	2.76244	up	hsa_circRNA_405869		PPM1B
ASCRP3000237	0.0283501	0.941612	1.59212	up	hsa_circRNA_002102	hsa_circ_0002102	RPL14
ASCRP3000337	0.0097556	0.941612	1.97542	up	hsa_circRNA_100517	hsa_circ_0017348	ZNF124
ASCRP3000384	0.0452329	0.941612	3.17016	up	hsa_circRNA_000166	hsa_circ_0000512	RPPH1
ASCRP3000511	0.0075237	0.941612	1.51827	up	hsa_circRNA_000859	hsa_circ_0000859	NFATC1
ASCRP3000537	0.0426437	0.941612	1.52538	up	hsa_circRNA_001937	hsa_circ_0000700	CHD9
ASCRP3000566	0.0197942	0.941612	2.03273	up	hsa_circRNA_062557	hsa_circ_0062557	CHCHD10
ASCRP3000606	0.00264626	0.941612	4.8782	up	hsa_circRNA_101797	hsa_circ_0000690	ITGAL
ASCRP3000630	0.00766222	0.941612	1.80569	up	hsa_circRNA_102560	hsa_circ_0051245	RPS19
ASCRP3000680	0.0150189	0.941612	2.25715	up	hsa_circRNA_103407	hsa_circ_0007761	ATXN7
ASCRP3000797	0.0316107	0.941612	1.58703	up	hsa_circRNA_102898	hsa_circ_0005307	CYP20A1
ASCRP3001020	0.0341803	0.941612	3.88542	up	hsa_circRNA_000110	hsa_circ_0000110	PTPN22
ASCRP3001236	0.0197053	0.941612	1.89778	up	hsa_circRNA_080788	hsa_circ_0080788	HSPB1
ASCRP3001302	0.0225341	0.941612	1.90668	up	hsa_circRNA_100544	hsa_circ_0017643	SFMBT2
ASCRP3001360	0.0370744	0.941612	2.36433	up	hsa_circRNA_100880	hsa_circ_0003557	ARAP1
ASCRP3001613	0.000608115	0.941612	1.61436	up	hsa_circRNA_052535	hsa_circ_0052535	ASAP2
ASCRP3001732	0.0341318	0.941612	7.62814	up	hsa_circRNA_000479	hsa_circ_0000479	EPSTI1
ASCRP3001853	0.0267456	0.941612	1.91568	up	hsa_circRNA_002789	hsa_circ_0002789	UTP18
ASCRP3002105	0.00993394	0.941612	1.81828	up	hsa_circRNA_405805		PRR12
ASCRP3002140	0.0435407	0.941612	1.57491	up	hsa_circRNA_103070	hsa_circ_0060551	UBE2C
ASCRP3002176	0.0335664	0.941612	3.02115	up	hsa_circRNA_000585	hsa_circ_0000515	RPPH1
ASCRP3002301	0.0372692	0.941612	2.96756	up	hsa_circRNA_063681	hsa_circ_0063681	TTLL1
ASCRP3002378	0.0253584	0.941612	2.36032	up	hsa_circRNA_100950	hsa_circ_0007694	ATM
ASCRP3002556	0.00523244	0.941612	1.67377	up	hsa_circRNA_102745	hsa_circ_0054970	SLC1A4
ASCRP3002593	0.0164348	0.941612	1.52542	up	hsa_circRNA_104136	hsa_circ_0004973	MTO1
ASCRP3002670	0.013507	0.941612	1.8335	up	hsa_circRNA_104444	hsa_circ_0081682	POLR2J3
ASCRP3002671	0.0436753	0.941612	1.75564	up	hsa_circRNA_081710	hsa_circ_0081710	POLR2J2
ASCRP3002707	0.0351106	0.941612	1.85163	up	hsa_circRNA_402931		DIRC2
ASCRP3002897	0.0334088	0.941612	1.64138	up	hsa_circRNA_104722	hsa_circ_0085923	PLEC
ASCRP3002927	0.0191126	0.941612	2.79876	up	hsa_circRNA_100053	hsa_circ_0009910	MFN2
ASCRP3002987	0.0499017	0.941612	1.66937	up	hsa_circRNA_049587	hsa_circ_0049587	TNPO2
ASCRP3002989	0.0412634	0.941612	1.9176	up	hsa_circRNA_101444	hsa_circ_0004166	TRAF3
ASCRP3003010	0.0173338	0.941612	1.66883	up	hsa_circRNA_100016	hsa_circ_0009360	GNB1
ASCRP3003030	0.0258603	0.941612	3.67704	up	hsa_circRNA_002172	hsa_circ_0000514	RPPH1
ASCRP3003109	0.0380366	0.941612	2.87419	up	hsa_circRNA_002453	hsa_circ_0002453	RAD18
ASCRP3003128	0.0416205	0.941612	1.90219	up	hsa_circRNA_103799	hsa_circ_0008646	TRIO
ASCRP3003313	0.0418994	0.941612	1.77432	up	hsa_circRNA_400062	hsa_circ_0092291	EIF2S2
ASCRP3003413	0.0262576	0.941612	2.07992	up	hsa_circRNA_092558	hsa_circ_0001594	HIST1H2AJ
ASCRP3003624	0.0440283	0.941612	1.80208	up	hsa_circRNA_104362	hsa_circ_0080085	PPIA
ASCRP3003673	0.0119501	0.941612	1.59685	up	hsa_circRNA_102566	hsa_circ_0003312	RELB
ASCRP3003709	0.0201253	0.941612	1.88916	up	hsa_circRNA_086159	hsa_circ_0086159	RPL8
ASCRP3003753	0.049015	0.941612	1.80305	up	hsa_circRNA_102260	hsa_circ_0007781	TBCD
ASCRP3003795	0.0397943	0.941612	1.95582	up	hsa_circRNA_101592	hsa_circ_0036287	CLK3
ASCRP3003900	0.0427508	0.941612	2.18641	up	hsa_circRNA_011480	hsa_circ_0011480	PHC2
ASCRP3003941	0.0246024	0.941612	2.737	up	hsa_circRNA_036592	hsa_circ_0036592	SCAND2P
ASCRP3003942	0.0257542	0.941612	1.50881	up	hsa_circRNA_406419		LINC00969
ASCRP3003978	0.00336585	0.941612	1.52032	up	hsa_circRNA_104994	hsa_circ_0090410	UBA1
ASCRP3004078	0.0486175	0.941612	1.97932	up	hsa_circRNA_103244	hsa_circ_0008806	CCDC134
ASCRP3004131	0.0353573	0.941612	1.73225	up	hsa_circRNA_100017	hsa_circ_0000008	GNB1
ASCRP3004205	0.0238001	0.941612	1.88755	up	hsa_circRNA_100107	hsa_circ_0007537	DHDDS
ASCRP3004263	0.00179159	0.941612	1.53503	up	hsa_circRNA_102463	hsa_circ_0004853	CD97
ASCRP3004285	0.034962	0.941612	2.5764	up	hsa_circRNA_102471	hsa_circ_0000907	MYO9B
ASCRP3004364	0.0328043	0.941612	1.76834	up	hsa_circRNA_008771	hsa_circ_0008771	STK11
ASCRP3004407	0.0276632	0.941612	2.15458	up	hsa_circRNA_405011		DGKA
ASCRP3004489	0.00603252	0.941612	2.44873	up	hsa_circRNA_100019	hsa_circ_0009362	GNB1
ASCRP3004533	0.0106508	0.941612	3.47928	up	hsa_circRNA_013055	hsa_circ_0013055	GNG5
ASCRP3004541	0.00962804	0.941612	1.6397	up	hsa_circRNA_104771	hsa_circ_0002702	RUSC2
ASCRP3004554	0.0271896	0.941612	1.53115	up	hsa_circRNA_002009	hsa_circ_0002009	ITFG2
ASCRP3004595	0.0447904	0.941612	2.39937	up	hsa_circRNA_000450	hsa_circ_0000450	RHOF
ASCRP3004608	0.0377526	0.941612	1.86483	up	hsa_circRNA_102567	hsa_circ_0000940	MARK4
ASCRP3004642	0.0357566	0.941612	2.14676	up	hsa_circRNA_101426	hsa_circ_0032959	CCDC88C
ASCRP3004664	0.0147853	0.941612	1.55917	up	hsa_circRNA_101646	hsa_circ_0000650	SEMA4B
ASCRP3004684	0.0235695	0.941612	1.87393	up	hsa_circRNA_104828	hsa_circ_0087564	ZNF169
ASCRP3004762	0.023049	0.941612	1.64457	up	hsa_circRNA_008587	hsa_circ_0008587	LOC101929709
ASCRP3004821	0.0260047	0.941612	1.66426	up	hsa_circRNA_051244	hsa_circ_0051244	RPS19
ASCRP3004836	0.0490755	0.941612	1.60555	up	hsa_circRNA_101716	hsa_circ_0038072	ABCC1
ASCRP3005145	0.00944213	0.941612	1.67446	up	hsa_circRNA_023569	hsa_circ_0023569	PPME1
ASCRP3005315	0.0197046	0.941612	2.9792	up	hsa_circRNA_031900	hsa_circ_0031900	TMX1
ASCRP3005432	0.0249847	0.941612	2.13749	up	hsa_circRNA_100367	hsa_circ_0014879	DCAF8
ASCRP3005485	0.00956284	0.941612	1.64815	up	hsa_circRNA_006575	hsa_circ_0006575	RIT1
ASCRP3005512	0.043892	0.941612	1.6502	up	hsa_circRNA_049954	hsa_circ_0049954	MYO9B
ASCRP3005606	0.00411054	0.941612	1.56226	up	hsa_circRNA_102452	hsa_circ_0049462	PRKCSH
ASCRP3005796	0.000827668	0.941612	3.2267	up	hsa_circRNA_002178	hsa_circ_0000519	RPPH1
ASCRP3005797	0.00672742	0.941612	2.9587	up	hsa_circRNA_001846	hsa_circ_0000520	RPPH1
ASCRP3005883	0.00160364	0.941612	1.60933	up	hsa_circRNA_103098	hsa_circ_0003231	SS18L1
ASCRP3005915	0.0181593	0.941612	1.52796	up	hsa_circRNA_101997	hsa_circ_0042428	SPECC1
ASCRP3006183	0.0473658	0.941612	2.17934	up	hsa_circRNA_405576		ERBB2
ASCRP3006274	0.0210194	0.941612	2.41941	up	hsa_circRNA_104951	hsa_circ_0089254	RAPGEF1
ASCRP3006277	0.00661589	0.941612	1.52167	up	hsa_circRNA_000897	hsa_circ_0000897	CALR
ASCRP3006291	0.0142262	0.941612	1.67377	up	hsa_circRNA_102395	hsa_circ_0048104	PTBP1
ASCRP3006294	0.0188582	0.941612	2.15367	up	hsa_circRNA_000898	hsa_circ_0000898	LYL1
ASCRP3006336	0.0464223	0.941612	2.19138	up	hsa_circRNA_104940	hsa_circ_0089153	NUP214
ASCRP3006391	0.0271397	0.941612	1.7885	up	hsa_circRNA_001029	hsa_circ_0001029	DYSF
ASCRP3006429	0.0251544	0.941612	1.72251	up	hsa_circRNA_092361	hsa_circ_0000010	FAM213B
ASCRP3006440	0.0110432	0.941612	2.23939	up	hsa_circRNA_100533	hsa_circ_0006608	PFKP
ASCRP3006564	0.000757578	0.941612	1.55256	up	hsa_circRNA_102559	hsa_circ_0051220	TMEM91
ASCRP3006567	0.000746778	0.941612	2.02521	up	hsa_circRNA_103809	hsa_circ_0072088	ZFR
ASCRP3006580	0.00145968	0.941612	1.76912	up	hsa_circRNA_104791	hsa_circ_0087234	PCSK5
ASCRP3006724	0.0163498	0.941612	1.7825	up	hsa_circRNA_103021	hsa_circ_0059802	DNMT3B
ASCRP3006747	0.00385202	0.941612	1.55759	up	hsa_circRNA_103140	hsa_circ_0061891	PDXK
ASCRP3006784	0.011493	0.941612	3.16554	up	hsa_circRNA_405463		ZNF423
ASCRP3006801	0.00228405	0.941612	1.60273	up	hsa_circRNA_009449	hsa_circ_0009449	NPHP4
ASCRP3006813	0.0378098	0.941612	1.55315	up	hsa_circRNA_103457	hsa_circ_0067159	TPRA1
ASCRP3006874	0.00383269	0.941612	2.17474	up	hsa_circRNA_103470	hsa_circ_0067301	PLXND1
ASCRP3006899	0.0311166	0.941612	2.43673	up	hsa_circRNA_102505	hsa_circ_0050395	ANKRD27
ASCRP3006931	0.0444263	0.941612	2.36164	up	hsa_circRNA_025500	hsa_circ_0025500	DUSP16
ASCRP3007020	0.0397813	0.941612	3.20831	up	hsa_circRNA_001678	hsa_circ_0000517	RPPH1
ASCRP3007103	0.0348417	0.941612	3.32341	up	hsa_circRNA_002144	hsa_circ_0000511	RPPH1
ASCRP3007108	0.0182088	0.941612	1.65361	up	hsa_circRNA_051805	hsa_circ_0051805	FTL
ASCRP3007174	0.0390504	0.941612	1.65532	up	hsa_circRNA_103187	hsa_circ_0005175	HPS4
ASCRP3007261	0.0184335	0.941612	2.00457	up	hsa_circRNA_020625	hsa_circ_0020625	IFITM3
ASCRP3007280	0.00776883	0.941612	1.53282	up	hsa_circRNA_027446	hsa_circ_0027446	HMGA2
ASCRP3007373	0.029195	0.941612	1.73666	up	hsa_circRNA_103798	hsa_circ_0005260	TRIO
ASCRP3007411	0.0284735	0.941612	2.34329	up	hsa_circRNA_102924	hsa_circ_0008365	SERPINE2
ASCRP3007501	0.0014322	0.941612	3.01373	up	hsa_circRNA_404013		BRF2
ASCRP3007516	0.0170947	0.941612	1.59672	up	hsa_circRNA_104939	hsa_circ_0089131	ABL1
ASCRP3007545	0.041049	0.941612	3.68854	up	hsa_circRNA_103637	hsa_circ_0007928	DCUN1D4
ASCRP3007653	0.00515769	0.941612	1.88963	up	hsa_circRNA_104781	hsa_circ_0087063	GRHPR
ASCRP3007657	0.0382416	0.941612	2.4104	up	hsa_circRNA_100708	hsa_circ_0000267	FAM53B
ASCRP3007851	0.0340464	0.941612	1.85606	up	hsa_circRNA_001416	hsa_circ_0001338	RAB43
ASCRP3008039	0.0117161	0.941612	1.57252	up	hsa_circRNA_400223		UQCRH
ASCRP3008102	0.0393988	0.941612	1.52576	up	hsa_circRNA_102265	hsa_circ_0046557	TBCD
ASCRP3008103	0.0346796	0.941612	1.64372	up	hsa_circRNA_102271	hsa_circ_0046580	TBCD
ASCRP3008163	0.0463945	0.941612	1.59489	up	hsa_circRNA_402800		RAB5A
ASCRP3008207	0.0166336	0.941612	1.87737	up	hsa_circRNA_405391		PTPN9
ASCRP3008212	0.0195717	0.941612	1.85687	up	hsa_circRNA_006549	hsa_circ_0006549	ATAD2
ASCRP3008437	0.0122886	0.941612	1.57746	up	hsa_circRNA_028799	hsa_circ_0028799	GCN1L1
ASCRP3008527	0.0141034	0.941612	2.39565	up	hsa_circRNA_023304	hsa_circ_0023304	CCND1
ASCRP3008700	0.0386595	0.941612	1.67168	up	hsa_circRNA_100015	hsa_circ_0009357	GNB1
ASCRP3008801	0.000992467	0.941612	1.92534	up	hsa_circRNA_103207	hsa_circ_0063018	LARGE
ASCRP3008887	0.0131902	0.941612	1.83833	up	hsa_circRNA_008702	hsa_circ_0008702	GNB1
ASCRP3008940	0.0229885	0.941612	1.73192	up	hsa_circRNA_100014	hsa_circ_0005907	GNB1
ASCRP3008941	0.0219386	0.941612	1.66554	up	hsa_circRNA_104089	hsa_circ_0075917	ZNRD1-AS1
ASCRP3009214	0.0230196	0.941612	2.40209	up	hsa_circRNA_404864		GAS2
ASCRP3009264	0.0172892	0.941612	1.8864	up	hsa_circRNA_001766	hsa_circ_0001766	PDIA4
ASCRP3009291	0.0376117	0.941612	1.84283	up	hsa_circRNA_100653	hsa_circ_0007707	LCOR
ASCRP3009355	0.0043308	0.941612	1.90524	up	hsa_circRNA_101831	hsa_circ_0008272	CTCF
ASCRP3009403	0.0301892	0.941612	1.85227	up	hsa_circRNA_100013	hsa_circ_0006869	GNB1
ASCRP3009442	0.0476245	0.941612	2.2264	up	hsa_circRNA_002901	hsa_circ_0002901	SLC4A7
ASCRP3009544	0.00939288	0.941612	2.02079	up	hsa_circRNA_103208	hsa_circ_0063019	LARGE
ASCRP3009549	0.0314655	0.941612	1.85218	up	hsa_circRNA_050998	hsa_circ_0050998	RPS16
ASCRP3009610	0.0397592	0.941612	1.5564	up	hsa_circRNA_001243	hsa_circ_0001243	RRP7A
ASCRP3009663	0.00682428	0.941612	2.57049	up	hsa_circRNA_027093	hsa_circ_0027093	PTGES3
ASCRP3009688	0.0135204	0.941612	3.13292	up	hsa_circRNA_010575	hsa_circ_0010575	HSPG2
ASCRP3009880	0.0348258	0.941612	1.58125	up	hsa_circRNA_026358	hsa_circ_0026358	KRT7
ASCRP3010067	0.0411807	0.941612	1.80147	up	hsa_circRNA_102565	hsa_circ_0008590	RELB
ASCRP3010152	0.0228771	0.941612	4.27742	up	hsa_circRNA_100012	hsa_circ_0009353	GNB1
ASCRP3010210	0.022064	0.941612	1.67247	up	hsa_circRNA_100146	hsa_circ_0011385	EIF3I
ASCRP3010419	0.0154134	0.941612	3.03549	up	hsa_circRNA_026074	hsa_circ_0026074	ARF3
ASCRP3010509	0.0316064	0.941612	1.72286	up	hsa_circRNA_006997	hsa_circ_0006997	PPP6R2
ASCRP3010553	0.041031	0.941612	1.60537	up	hsa_circRNA_404504		STIL
ASCRP3010602	0.0492834	0.941612	2.3843	up	hsa_circRNA_069714	hsa_circ_0069714	DCUN1D4
ASCRP3010981	0.00994753	0.941612	1.8462	up	hsa_circRNA_080787	hsa_circ_0080787	HSPB1
ASCRP3011027	0.0465576	0.941612	2.99746	up	hsa_circRNA_102715	hsa_circ_0003478	TTC7A
ASCRP3011197	0.0485701	0.941612	2.058	up	hsa_circRNA_092511	hsa_circ_0001200	PTTG1IP
ASCRP3011288	0.0258373	0.941612	1.75556	up	hsa_circRNA_405434		NMRAL1
ASCRP3011389	0.010292	0.941612	3.35464	up	hsa_circRNA_000167	hsa_circ_0000518	RPPH1
ASCRP3011610	0.0473727	0.941612	1.53863	up	hsa_circRNA_000210	hsa_circ_0000210	GDI2
ASCRP3011646	0.0264328	0.941612	1.53416	up	hsa_circRNA_000363	hsa_circ_0000363	CBL
ASCRP3011706	0.0172841	0.941612	4.33719	up	hsa_circRNA_000432	hsa_circ_0000432	PARPBP
ASCRP3011818	0.0379545	0.941612	2.39271	up	hsa_circRNA_105017	hsa_circ_0091223	TRMT2B
ASCRP3011863	0.0474933	0.941612	2.20312	up	hsa_circRNA_007940	hsa_circ_0007940	ARPC1B
ASCRP3011909	0.0050398	0.941612	1.55655	up	hsa_circRNA_104412	hsa_circ_0080712	HIP1
ASCRP3011936	0.0381971	0.941612	1.59865	up	hsa_circRNA_406947		PPIA
ASCRP3012169	0.0169218	0.941612	1.55617	up	hsa_circRNA_104113	hsa_circ_0076560	XPO5
ASCRP3012225	0.00204718	0.941612	2.15802	up	hsa_circRNA_101833	hsa_circ_0039908	DUS2
ASCRP3012240	0.0441091	0.941612	2.13547	up	hsa_circRNA_403873		LOC101927550
ASCRP3012332	0.028881	0.941612	1.67413	up	hsa_circRNA_018998	hsa_circ_0018998	CCSER2
ASCRP3012668	0.0393351	0.941612	2.86476	up	hsa_circRNA_100540	hsa_circ_0017628	SFMBT2
ASCRP3012794	0.0362558	0.941612	1.96441	up	hsa_circRNA_102561	hsa_circ_0051246	RPS19
ASCRP3012811	0.0440939	0.941612	3.71575	up	hsa_circRNA_069718	hsa_circ_0069718	DCUN1D4
ASCRP3012868	0.0482097	0.941612	2.02684	up	hsa_circRNA_103381	hsa_circ_0001305	RBM5
ASCRP3012921	0.0149373	0.941612	1.52346	up	hsa_circRNA_104433	hsa_circ_0081342	ARPC1B
ASCRP3012962	0.0185787	0.941612	1.52754	up	hsa_circRNA_402021		MLLT1
ASCRP3013118	0.0102201	0.941612	2.74904	up	hsa_circRNA_100834	hsa_circ_0022392	FADS2
ASCRP3013121	0.00279524	0.941612	1.912	up	hsa_circRNA_049627	hsa_circ_0049627	FARSA
ASCRP3013133	0.0415005	0.941612	1.77807	up	hsa_circRNA_000328	hsa_circ_0000328	CFL1
ASCRP3013161	0.00711333	0.941612	1.60398	up	hsa_circRNA_103450	hsa_circ_0002768	MYLK
ASCRP3013244	0.0430277	0.941612	3.68691	up	hsa_circRNA_038632	hsa_circ_0038632	PLK1
ASCRP3013305	0.0375929	0.941612	1.76987	up	hsa_circRNA_074306	hsa_circ_0074306	DIAPH1
ASCRP3013332	0.00841858	0.941612	2.71648	up	hsa_circRNA_104168	hsa_circ_0008514	RTN4IP1
ASCRP3013491	0.0189085	0.941612	3.10275	up	hsa_circRNA_031896	hsa_circ_0031896	TMX1
ASCRP3013579	0.00979058	0.941612	1.77783	up	hsa_circRNA_101568	hsa_circ_0008988	TIPIN

## Sheet: down_BCT_vs_BN
	P-value and FDR		Fold change and Regulation		Annotations
probeID	P-value	FDR	FC (abs)	Regulation	circRNA	Alias	GeneSymbol
ASCRP3000347	0.0460124	0.941612	1.83293	down	hsa_circRNA_005185	hsa_circ_0005185	PRKD1
ASCRP3000424	0.0474447	0.941612	2.87378	down	hsa_circRNA_100499	hsa_circ_0004039	MTR
ASCRP3000637	0.0459919	0.941612	1.97576	down	hsa_circRNA_102347	hsa_circ_0000842	RPRD1A
ASCRP3000640	0.021577	0.941612	2.31917	down	hsa_circRNA_044097	hsa_circ_0044097	EFTUD2
ASCRP3000816	0.0312687	0.941612	3.48295	down	hsa_circRNA_403912		AASS
ASCRP3000886	0.048934	0.941612	1.69457	down	hsa_circRNA_404980		ITPR2
ASCRP3000942	0.0227913	0.941612	1.81136	down	hsa_circRNA_104749	hsa_circ_0086564	FOCAD
ASCRP3000980	0.0366704	0.941612	1.62861	down	hsa_circRNA_104317	hsa_circ_0079485	ISPD
ASCRP3001245	0.0170144	0.941612	1.71174	down	hsa_circRNA_400275		LPHN2
ASCRP3001635	0.0480896	0.941612	1.54682	down	hsa_circRNA_405033		CEP290
ASCRP3001726	0.0377514	0.941612	1.59405	down	hsa_circRNA_103359	hsa_circ_0008639	SMARCC1
ASCRP3001906	0.0116756	0.941612	1.56097	down	hsa_circRNA_001094	hsa_circ_0001094	ICA1L
ASCRP3001965	0.047014	0.941612	1.62852	down	hsa_circRNA_002905	hsa_circ_0002905	CARF
ASCRP3002020	0.0194537	0.941612	1.56894	down	hsa_circRNA_407280		USP9X
ASCRP3002142	0.043249	0.941612	1.59712	down	hsa_circRNA_100039	hsa_circ_0009590	RERE
ASCRP3002320	0.0365836	0.941612	2.63243	down	hsa_circRNA_100219	hsa_circ_0004619	FAF1
ASCRP3002325	0.0416381	0.941612	2.18565	down	hsa_circRNA_101529	hsa_circ_0035442	ALDH1A2
ASCRP3002371	0.0262841	0.941612	1.6466	down	hsa_circRNA_102656	hsa_circ_0003001	MEMO1
ASCRP3002608	0.0459562	0.941612	3.04091	down	hsa_circRNA_012722	hsa_circ_0012722	OMA1
ASCRP3002888	0.00922761	0.941612	1.73135	down	hsa_circRNA_402150		SNTG2
ASCRP3002935	0.0209789	0.941612	1.83324	down	hsa_circRNA_104881	hsa_circ_0088088	HSDL2
ASCRP3002951	0.0401868	0.941612	1.57583	down	hsa_circRNA_100035	hsa_circ_0009117	RERE
ASCRP3003016	0.0188995	0.941612	1.52517	down	hsa_circRNA_092369	hsa_circ_0000095	TMEM56
ASCRP3003027	0.0414784	0.941612	1.58295	down	hsa_circRNA_007259	hsa_circ_0007259	GTF2F2
ASCRP3003219	0.041213	0.941612	1.73449	down	hsa_circRNA_103754	hsa_circ_0071174	LRBA
ASCRP3004087	0.0293017	0.941612	1.70667	down	hsa_circRNA_406841		MIR5695
ASCRP3004156	0.00718793	0.941612	2.26	down	hsa_circRNA_104592	hsa_circ_0006302	ASH2L
ASCRP3004199	0.0461689	0.941612	4.1868	down	hsa_circRNA_000319	hsa_circ_0000319	AHNAK
ASCRP3004210	0.00608386	0.941612	1.88188	down	hsa_circRNA_005286	hsa_circ_0005286	ETV5
ASCRP3004252	0.0325612	0.941612	1.68653	down	hsa_circRNA_054326	hsa_circ_0054326	DYNC2LI1
ASCRP3004537	0.0133123	0.941612	1.85114	down	hsa_circRNA_084765	hsa_circ_0084765	EYA1
ASCRP3004672	0.0302157	0.941612	2.22534	down	hsa_circRNA_003416	hsa_circ_0003416	TMSB4X
ASCRP3005002	0.0121573	0.941612	1.62073	down	hsa_circRNA_047478	hsa_circ_0047478	KIAA1328
ASCRP3005224	0.0426256	0.941612	2.27271	down	hsa_circRNA_102392	hsa_circ_0048009	ATP9B
ASCRP3005436	0.0278873	0.941612	4.50556	down	hsa_circRNA_000320	hsa_circ_0000320	AHNAK
ASCRP3005547	0.0400828	0.941612	1.74145	down	hsa_circRNA_406187		CPSF1P1
ASCRP3005585	0.0267774	0.941612	1.63248	down	hsa_circRNA_103126	hsa_circ_0008160	PIGP
ASCRP3005680	0.00625064	0.941612	1.7672	down	hsa_circRNA_006099	hsa_circ_0006099	ZNF133
ASCRP3006156	0.00410469	0.941612	1.63796	down	hsa_circRNA_103881	hsa_circ_0072876	GUSBP9
ASCRP3006157	0.0025612	0.941612	1.63128	down	hsa_circRNA_103871	hsa_circ_0004837	SMA4
ASCRP3006175	0.0170476	0.941612	1.86721	down	hsa_circRNA_047467	hsa_circ_0047467	TPGS2
ASCRP3006306	0.00138979	0.941612	2.13762	down	hsa_circRNA_405266		NRXN3
ASCRP3007205	0.00774443	0.941612	1.73466	down	hsa_circRNA_104050	hsa_circ_0075504	SLC22A23
ASCRP3007207	0.0182735	0.941612	1.56436	down	hsa_circRNA_100055	hsa_circ_0009964	VPS13D
ASCRP3007343	0.00514379	0.941612	2.07354	down	hsa_circRNA_101880	hsa_circ_0040533	WDR59
ASCRP3007369	0.024283	0.941612	2.10452	down	hsa_circRNA_405395		SCAPER
ASCRP3008094	0.0157618	0.941612	2.12787	down	hsa_circRNA_406908		RPA3-AS1
ASCRP3008115	0.0214068	0.941612	2.00332	down	hsa_circRNA_006919	hsa_circ_0006919	AASS
ASCRP3008153	0.00414434	0.941612	1.77307	down	hsa_circRNA_103176	hsa_circ_0062545	GUSBP11
ASCRP3008291	0.0418027	0.941612	1.73034	down	hsa_circRNA_400841		USP28
ASCRP3008424	0.0489231	0.941612	1.70274	down	hsa_circRNA_407228		PTGR1
ASCRP3008562	0.0244322	0.941612	1.69146	down	hsa_circRNA_032879	hsa_circ_0032879	EML5
ASCRP3008856	0.0491625	0.941612	2.27855	down	hsa_circRNA_100285	hsa_circ_0013235	ABCD3
ASCRP3009152	0.0145666	0.941612	3.27547	down	hsa_circRNA_001596	hsa_circ_0001596	HIST1H1B
ASCRP3009215	0.0145673	0.941612	1.80492	down	hsa_circRNA_104870	hsa_circ_0008043	PTGR1
ASCRP3009265	0.0293104	0.941612	1.51289	down	hsa_circRNA_405358		ZNF280D
ASCRP3009325	0.0158742	0.941612	2.11492	down	hsa_circRNA_101881	hsa_circ_0040534	WDR59
ASCRP3009639	0.0410194	0.941612	7.21287	down	hsa_circRNA_101093	hsa_circ_0027470	NUP107
ASCRP3009641	0.0291217	0.941612	3.16156	down	hsa_circRNA_100460	hsa_circ_0002924	RAB3GAP2
ASCRP3009642	0.0128537	0.941612	2.99872	down	hsa_circRNA_104671	hsa_circ_0001819	UBR5
ASCRP3009692	0.0264289	0.941612	1.54724	down	hsa_circRNA_001999	hsa_circ_0001999	G3BP1
ASCRP3009734	0.0136589	0.941612	1.57049	down	hsa_circRNA_405482		SMG1P7
ASCRP3009906	0.0285221	0.941612	1.61209	down	hsa_circRNA_101457	hsa_circ_0004934	HERC2P3
ASCRP3009907	0.0422692	0.941612	1.60495	down	hsa_circRNA_006703	hsa_circ_0006703	HERC2P9
ASCRP3010079	0.0398123	0.941612	1.90621	down	hsa_circRNA_407224		SVEP1
ASCRP3010363	0.0419374	0.941612	1.87832	down	hsa_circRNA_103225	hsa_circ_0063331	DDX17
ASCRP3010378	0.0143372	0.941612	2.36058	down	hsa_circRNA_079948	hsa_circ_0079948	GLI3
ASCRP3010903	0.0323111	0.941612	1.94689	down	hsa_circRNA_100291	hsa_circ_0000098	SLC30A7
ASCRP3011421	0.010495	0.941612	1.90407	down	hsa_circRNA_102168	hsa_circ_0005637	SMURF2
ASCRP3011483	0.019645	0.941612	1.5948	down	hsa_circRNA_103698	hsa_circ_0070401	PKD2
ASCRP3012098	0.0407282	0.941612	1.51745	down	hsa_circRNA_104464	hsa_circ_0082077	AASS
ASCRP3012635	0.0177887	0.941612	1.75812	down	hsa_circRNA_080887	hsa_circ_0080887	SEMA3C
ASCRP3012667	0.024324	0.941612	3.14517	down	hsa_circRNA_100446	hsa_circ_0000182	FLVCR1
ASCRP3012686	0.0304114	0.941612	1.52735	down	hsa_circRNA_103486	hsa_circ_0001345	TRPC1
ASCRP3012730	0.0315173	0.941612	1.89915	down	hsa_circRNA_104316	hsa_circ_0079481	ISPD
ASCRP3013052	0.033211	0.941612	1.63907	down	hsa_circRNA_104558	hsa_circ_0083395	TUSC3
ASCRP3013412	0.0383824	0.941612	1.82628	down	hsa_circRNA_103712	hsa_circ_0007540	TBCK
